# Supplementary material for: Clustering Patterns of Unhealthy Lifestyle Behaviours Among Adolescents: A Multilevel Analysis of a Nationally Representative School-Based Survey from 73 Countries
Source: Nutrients. 2025 Feb 7;17(4):609. doi: 10.3390/nu17040609 (PMC11857990; doi:10.3390/nu17040609)
Supplement: Supplementary file 1 [file nutrients-17-00609-s001.zip]

Archive with 1 entries (1 files):
- nutrients-3392743-supplementary.pdf
